# Supplementary material for: Hydroxyl-modified chitosan nanofiber beads for sustainable boron removal and environmental applications
Source: RSC Adv. 2025 Mar 4;15(9):7090–102. doi: 10.1039/d5ra00077g (PMC11878523; doi:10.1039/d5ra00077g)
Supplement: RA-015-D5RA00077G-s001 [file RA-015-D5RA00077G-s001.zip]

Archive with 1 entries (1 files):
- supporting_information1.docx
